# Supplementary material for: Oligomeric state of the ZIKV E protein defines protective immune responses
Source: Nat Commun. 2019 Oct 10;10:4606. doi: 10.1038/s41467-019-12677-6 (PMC6787251; doi:10.1038/s41467-019-12677-6)
Supplement: Supplementary file 3 — Source Data [file 41467_2019_12677_MOESM3_ESM.xlsx]

## Sheet: Fig.1B
							CBB	5µg protein loaded.

## Sheet: Fig. 1C
											rEM1	rEM2	rED1	rED2
									4G2		0.475	0.463	0.567	0.54
									1M7		0.739	0.629	0.971	0.96
									C8Q		0.08	0.067	0.414	0.383
									C10Q		0.107	0.086	0.639	0.533
									A9EQ		0.223	0.208	0.529	0.546
									G9EQ		0.161	0.162	0.499	0.587
									ZKA-230Q		0.124	0.078	0.829	0.793
									2D22		0.071	0.066	0.061	0.067

## Sheet: Fig. 2B
								W3					W4					W10					W16
							rEM	0.0945	0.099	0.1075	0.1035	0.108	0.12	0.221	0.422	0.2335	0.511	0.39825	0.573	0.54975	0.60825	0.52425	0.569	0.7065	0.706	0.5655	0.651
							rED	0.0945	0.1205	0.09	0.0955	0.196	0.106	0.435	0.103	0.251	0.629	0.774	0.792	0.384	0.756	0.82875	0.7805	0.9325	0.9135	0.7965	0.899
							rEM+alum	0.9405	1.0705	0.946	1.1285	0.9455	0.98	0.9645	0.934	0.9735	0.998	0.8055	0.78525	0.92025	1.13925	0.9465	1.0125	0.9605	1.123	1.137	1.168
							rED+alum	0.9755	0.817	0.8935	1.056	0.8845	1.0855	0.919	0.984	0.9755	1.042	0.79875	0.8835	0.86475	0.70275	0.7395	1.0755	1.0745	1.0025	1.0145	1.0725
							Vehicle	0.156	0.097	0.1035			0.121	0.086	0.0975			0.091	0.0965	0.0825			0.0845	0.0715	0.07

## Sheet: Fig. 2C
										rEM					rED					rEM+alum					rED+alum					Vehicle
									EPD	3235	9332	3715	2454	3630	31622	100000	38018	22908	155000	30199	19054	155000	155000	155000	155000	155000	95499	46773	57543	50	50	50

## Sheet: Fig. 2D
									rEM					rED					rEM+alum					rED+alum					Vehicle
							Neut50		10	10	10	10	10	125	63	50	50	128	50	61	74	154	63	257	537	467	629	269	10	10	10

## Sheet: Fig. 3B
									rEM					rED					rEM+alum					rED+alum
							% depleted		78.2923	81.9945	70.5297	71.4686	68.9023	36.1059	18.5527	28.3155	33.4204	18.7596	83.0781	67.822	41.0468	58.8789	75.6728	27.0679	18.7963	7.02866	4.69637	21.9979

## Sheet: Fig. 3C
										rEM Undepleted					rEM Depleted					rED undepleted					rED depleted					rEM+alum undepleted					rEM+alum depleted					rED undepleted					rED depleted
								neut50		5	5	5	5	5	5	5	5	5	5	64	58	120	75	134	51	20	80	20	65	50	50	52	63	80	5	5	10	10	5	354	401	162	165	104	177	388	98	109	81

## Sheet: Fig. 3D
											rEM BOB A9E					rED BOB A9E					rEM BOB G9E					rED BOB G9E					rEM BOB C10					rED BOB C10
									% BOB		0	6.1	1.2	4.6	0.6	78.2	76.8	78.4	80	75.8	0	0	0	0	0	78.1	78.8	76	81.3	77.9	10	12	16.3	15.4	16.1	38.3	39.7	42.9	41.5	39

## Sheet: Fig. 4B
						Day	rEM+alum					rED+alum					Vehicle			G9E
						0	100	100	100	100	100	100	100	100	100	100	100	100	100	100	100	100
						1	102.7	101.1	102.2	100.6	101.6	103.1	108	101.7	100	100	101	101.1	98.9	104.3	103.1	102.6
						2	100.5	100	100	97.8	99.5	100	105.3	107.8	99.5	101.1	100.5	99.5	99.5	101.6	101	97.4
						3	102.7	101.6	101.6	97.2	98.9	98.96	105.9	102.8	98.9	101.1	100.5	97.4	98.4	101.6	104.6	97.9
						4	102.7	96.7	97.3	96.7	100	96.35	101.6	105.6	97.8	100	100.5	97.9	98.9	102.7	105.1	97.9
						5	105.5	96.7	97.8	98.9	96.3	93.23	105.3	105.6	98.9	101.1	96.9	94.7	94.1	104.8	107.2	99
						6	96.7	90.8	95.6	90.6	88.9	86.46	102.7	102.8	97.3	101.1	89.6	88.4	89.4	100.5	105.1	97.9
						7	96.2	94	96.7	92.2	89.5	96.35	104.3	104.4	99.5	103.4	85.5	82.5	81.9	102.1	106.7	98.5
						8	86.9	90.8	94.5	85.6	84.2	104.2	103.7	106.7	101.6	100.6	78.8	76.7	76.1	101.6	103.1	96.4
						9	79.8	81	83.1	82.8	78.9	106.3	100.5	105.6	99.5	97.19	75.6	70.9	69.7	98.4	100.5	93.3
						10	80.3	79.9	83.1	78.3	80.5	105.7	96.8	103.3	98.4	95.51	70.5*			100.5	103.1	96.9
						11	77	79.3	83.1	77.2	78.4	106.3	97.3	102.2	97.8	97.2				102.7	104.6	97.9
						12	73.2	82.6	86.9	81.1	76.8	104.7	101.1	103.3	97.8	96.6				104.3	107.2	99
						13	70.5	84.2	89.1	82.2	77.9	103.65	98.4	102.2	98.4	97.2				104.8	102.1	97.4
						14		85.3*	90.7*	80*	81.1*	101.56	100.5	100.6	101.1	97.8				105.3	104.1	97.9

## Sheet: Fig. 4C
								rEM+alum					rED+alum					Vehicle			G9E
						Viral copies		3154.95	13931.5	13147.5	12559.6	9978	997.6	1255.95	889.1	779.4	587.45	5	5	5	15812.8	31565.7	12559.6

[truncated: 2 more sheets: Fig. 4D, Fig. 4E]
